# Supplementary material for: Kinematic Biomarkers of Limb Shortening and Compensations in Hemiparetic Gait: A Systematic Review
Source: Sensors (Basel). 2025 Jul 25;25(15):4598. doi: 10.3390/s25154598 (PMC12349382; doi:10.3390/s25154598)
Supplement: Supplementary file 1 [file sensors-25-04598-s001.zip]

Archive with 1 entries (1 files):
- sensors-3731955-supplementary.pdf
